# Supplementary material for: Enhanced Postsurgical Cancer Treatment Using Methacrylated Glycol Chitosan Hydrogel for Sustained DNA/Doxorubicin Delivery and Immunotherapy
Source: Biomater Res. 2024 Mar 23;28:0008. doi: 10.34133/bmr.0008 (PMC10964224; doi:10.34133/bmr.0008)
Supplement: Supplementary 1 — Figs. S1 to S8 [file bmr.0008.f1.zip]

Archive with 9 entries (9 files):
- Fig.S1.tif
- Fig.S2.tif
- Fig.S3.tif
- Fig.S4.tif
- Fig.S5.tif
- Fig.S6.tif
- Fig.S7.tif
- Fig.S8.tif
- Graphic abstract.tif
